# Supplementary material for: Detection of BRAF, NRAS, KIT, GNAQ, GNA11 and MAP2K1/2 mutations in Russian melanoma patients using LNA PCR clamp and biochip analysis
Source: Oncotarget. 2017 Apr 10;8(32):52304–20. doi: 10.18632/oncotarget.17014 (PMC5581030; doi:10.18632/oncotarget.17014)
Supplement: Supplementary file 2 [file oncotarget-08-52304-s002.xlsx]

## Sheet: Sheet1
Supplementary Table 1: Oligonucleotides for immobilization on the biochip.
Gene	Mutation	Sequence (from 5’ to 3’)a
BRAF	codon 600 - WT	AGCTACAGTGAAATCTC-NH2
	V600E (c.1799T>A)	TACAgagaAATCT-NH2
	V600E (c.1799_1800delTGinsAA )	GCTACAgaaaAATCT-NH2
	V600K (c.1798_1799delGTinsAA)	CTAcaaagAAATC-NH2
	V600R (c.1798_1799delGTinsAG)	CTACAaggAAATC-NH2
	V600M (c.1798G>A)	GCTACAatgAAATCTC-NH2
	V600G (c.1799T>G)	CTACAGGGAAATCTC-NH2
	V600D (c.1799_1800delTGinsAT)	GCTACAGataaATCTC-NH2
NRAS	codon 12 - WT	GAGCAGGTGGTGTT-NH2
	G12C (c.34G>T)	GGAGCATGTGGTGT-NH2
	G12S (c.34G>A )	GGAGCAAGTGGTGT-NH2
	G12D (c.35G>A)	GGAGCAGATGGTGT-NH2
	G13R (c.37G>C)	GCAGGTCGTGTTGG-NH2
	G13D (c.38G>A)	GCAGGTGATGTTGG-NH2
	G13V (c.38G>T)	GCAGGTGTTGTTGG-NH2
	codon 61 - WT	AGCTGGACAAGAAGAG-NH2
	Q61P (c.182A>C)	GCTGGACCAGAAGAG-NH2
	Q61R (c.182A>G)	GCTGGACGAGAAGA-NH2
	Q61H (c.183A>C)	GCTGGACACGAAGAG-NH2
	Q61H (c.183A>T)	GCTGGACATGAAGAG-NH2
	Q61K (c.181C>A)	CTGGAaaagAAGA-NH2
	Q61L (c.182A>T)	CTGGACtaGAAGAG-NH2
KIT	codons 557-559 - WT	CAGTGGAAGGTTGTTG-NH2
	W557R (c.1669T>A)	GTACAGagGAAGG-NH2
	W557R (c.1669T>C)	AGTACAGCGGAAGGT-NH2
	V559A (c.1676T>C)	TGGAAGGCTGTTGAG-NH2
	V559D (c.1676T>A)	TGGAAGGATGTTGAGG-NH2
	codon 576 - WT	CAACACAACTTCCTTATGA-NH2
	L576P (c.1727T>C)	CACAACctCCTTATG-NH2
	codon 642 - WT	CTGAACTCAAAGTCCTG-NH2
	K642E (c.1924A>G)	TGAACTCGAAGTCCTG-NH2
	codon 816 - WT	GCCAGAGACATCAAGA-NH2
	D816H (c.2446G>C)	GCCAGACACATCAAG-NH2
	D816Y (c.2446G>T)	GCCAGAtaCATCAAG-NH2
	D816V (c. 2447A>T)	GCCAGAGTCATCAAGA-NH2
GNAQ	codon 219 - WT	GGGCCAAAGGTCA-NH2
	Q209P (с.626A>C)	GGGCCCAAGGTCA-NH2
	Q209L (с.626A>T)	GGGCCTAAGGTCA-NH2
	Q209R (с.626A>G)	GGGCCGAAGGTC-NH2
GNA11	codon 219 - WT	GGGCCAGCGGTC-NH2
	Q209L (с.626A>T)	GGGCCTGCGGTC-NH2
	Q209P (с.626A>C)	GGGCCCGCGGTC-NH2
MAP2K1	codon 121-124 - WT	AGTGCAACTCTCCGTA-NH2
	C121S (c.361T>A)	CATGAGAGCAACTCT-NH2
	C121S (c.362G>C)	CATGAGTCCAACTCT-NH2
	P124S (c.370C>T)	CAACTCTTCGTACATC-NH2
	P124L (c.371C>T)	CAACTCTCTGTACATC-NH2
MAP2K2	codon 57-60 - WT	CCTTTCTCACCCAGA-NH2
	F57C (c.170T>G)	AAGCCTGTCTCACC-NH2
	Q60P (c.179A>C)	TCACCCCGAAAGC-NH2
a DNA-nucleotide is identified in upper case letters, and LNA-nucleotide is identified in lower case letters.
